# Supplementary material for: Pathways Activated by Infected and Bystander Chondrocytes in Response to Ross River Virus Infection
Source: Viruses. 2022 Dec 31;15(1):136. doi: 10.3390/v15010136 (PMC9864161; doi:10.3390/v15010136)
Supplement: Supplementary file 1 [file viruses-15-00136-s001.zip]

Archive with 1 entries (1 files):
- viruses-2102683-supplementary.pdf
